# Supplementary material for: Effect of a Dietary Supplement Combining Bioactive Peptides and Magnesium on Adjustment Disorder with Anxiety: A Clinical Trial in General Practice
Source: Nutrients. 2022 Jun 10;14(12):2425. doi: 10.3390/nu14122425 (PMC9228954; doi:10.3390/nu14122425)
Supplement: Supplementary file 1 [file nutrients-14-02425-s001.zip]

Archive with 1 entries (1 files):
- nutrients-1702016-supplementary.pdf
